# Supplementary material for: C-Reactive Protein Levels and Cognitive Decline following Acute Ischemic Stroke: A Systematic Review and Meta-Analysis
Source: Brain Sci. 2023 Jul 17;13(7):1082. doi: 10.3390/brainsci13071082 (PMC10377587; doi:10.3390/brainsci13071082)
Supplement: Supplementary file 1 [file brainsci-13-01082-s001.zip]

Archive with 1 entries (1 files):
- brainsci-2466950-supplementary-updated.pdf
